# Supplementary material for: Exploring Thrips Preference and Resistance in Flowers, Leaves, and Whole Plants of Ten Capsicum Accessions
Source: Plants (Basel). 2023 Feb 13;12(4):825. doi: 10.3390/plants12040825 (PMC9960883; doi:10.3390/plants12040825)
Supplement: Supplementary file 1 [file plants-12-00825-s001.zip]

Archive with 1 entries (1 files):
- plants-2160966-supplementary.pdf
